# Supplementary material for: NIR light-activated nanocomposites combat biofilm formation and enhance antibacterial efficacy for improved wound healing
Source: Commun Chem. 2024 Jun 8;7:131. doi: 10.1038/s42004-024-01215-1 (PMC11162491; doi:10.1038/s42004-024-01215-1)
Supplement: Supplementary file 4 — Supplementary Data 1 [file 42004_2024_1215_MOESM4_ESM.xlsx]

## Sheet: Fig. 3C
			Photothermal data
			Time	PBS	Se-Te NPs	SeTe-CuO NPs
			0	24.9	25	25
			30	25.9533	29.3	34.4
			60	25.071	33.5	40.3
			90	25.112	35.3	46.9
			120	25.15	37.1	50.3
			150	25.193	39.4	53.5
			180	25.2367	40.9	55.4
			210	25.2733	42.9	57
			240	25.3133	44.9	58.5
			270	25.3543	46.2	59.5
			300	25.4134	47.8	60.2

## Sheet: Fig. 4A
				Se-Te NPs			SeTe-CuO NPs
		E. C.		26	28	27	36	34	35
		S. A.		25	26	24	31	30	31

## Sheet: Fig. 4BC
			Fig. 4B
			Conc.	Se-Te NPs (% Inhibition)			SeTe-CuO NPs (% Inhibition)
			20 µg/ml	90.4817	89.878	91.0976	80.6707	74.5732	71.5244
			40 µg/ml	74.5972	76.511	77.7076	56.3608	59.4712	53.2504
			80 µg/ml	58.9181	60.2968	61.391	45.7651	42.6739	39.5827
			100 µg/ml	53.1734	54.2337	55.1084	33.8452	28.8545	25.7585
			Fig. 4C
			Conc.	Se-Te NPs (% Inhibition)			SeTe-CuO NPs (% Inhibition)
			20 µg/ml	91.7142	89.7649	87.445	85.956	84.9147	80.7497
			40 µg/ml	79.5731	78.2424	75.8475	55.2388	57.3214	61.4864
			80 µg/ml	69.8373	67.7548	65.3984	43.785	46.9088	50.9697
			100 µg/ml	60.7575	58.8156	57.0246	37.0168	34.9343	32.8518

## Sheet: Fig. 5C
			Time (days)	Control			Se-Te NPs			SeTe-CuO NPs			SeTe-CuO NPs + L
			3	29.7059	27.8287	28.7067	8.70368	8.2622	7.60127	9.57476	9.54636	6.87788	11.7898	11.9469	12.0864
			6	67.493	69.2771	67.7475	54.6653	53.5955	53.9922	33.7899	33.6368	31.9475	71.8129	72.0718	71.9847
			12	78.7425	79.3366	78.7903	66.6266	66.5696	65.6299	81.8746	82.6726	82.2058	93.2619	93.3432	93.2316

## Sheet: Fig. 6C
			Conc.	Control			SeTe NPs			SeTe-CuO NPs
			10	99	98	100	98.3269	99.1	99.5881	98.9104	98.7926	98.1659
			25	99	100	99	98.2456	99.0249	98.9475	97.7853	98.5646	98.2042
			50	100	99	99	97.8421	98.9243	98.6716	97.2832	98.8949	97.8654
			100	100	99	99	97.8997	97.6107	98.5513	97.1513	97.6231	97.9733

## Sheet: Fig. 6D
					PBS			SeTe-CuO NPs			SeTe-CuO NPs + L
					100	96	100	70	51	46	9	5	6

## Sheet: Supplementary Figure 3 
			Single heating and cooling cycle
				Time (Sec)	Temp °C
				0	25
				30	34.4
				60	40.3
				90	46.9
				120	50.3
				150	53.5
				180	55.4
				210	57
				240	58.5
				270	59.5
				300	60.2
				330	55.5
				360	52.1
				390	48.5
				420	43.4
				450	40.1
				480	37.1
				510	33.9
				540	31.6
				570	29.4
				600	28
			Five consecutive cycles of heating and cooling
				Time (Sec)	Temp °C
				0	25
				30	34.4
				60	40.3
				90	46.9
				120	50.3
				150	53.5
				180	55.4
				210	57
				240	58.5
				270	59.5
				300	60.2
				330	55.5
				360	52.1
				390	48.8
				420	43.4
				450	40.1
				480	37.1
				510	33.9
				540	31.6
				570	29.4
				600	28
				630	35.6
				660	40.9
				690	44.3
				720	48.5
				750	51.4
				780	53.8
				810	55.1
				840	56.8
				870	58
				900	59.5
				930	54.1
				960	51.8
				990	47.4
				1020	43.5
				1050	40.3
				1080	36.9
				1110	33.6
				1140	32
				1170	30
				1200	29
				1230	35.6
				1260	39.9
				1290	44.3
				1320	47.5
				1350	50.4
				1380	52.8
				1410	54.1
				1440	57.5
				1470	58.3
				1500	59
				1530	54.5
				1560	51.1
				1590	48.8
				1620	45.4
				1650	41.5
				1680	38.3
				1710	36.9
				1740	34.6
				1770	32.4
				1800	30
				1830	36
				1860	41.9
				1890	44.9
				1920	47.3
				1950	49.5
				1980	51.4
				2010	53.8
				2040	55.1
				2070	57.5
				2100	58.5
				2130	54
				2160	51.5
				2190	47.1
				2220	45.8
				2250	43.4
				2280	40.5
				2310	36.3
				2340	34.9
				2370	32.6
				2400	31
				2430	36
				2460	40.1
				2490	42.6
				2520	44.9
				2550	48.3
				2580	50.5
				2610	53.4
				2640	55.8
				2670	57.5
				2700	58.1
				2730	54
				2760	51
				2790	47.5
				2820	44.1
				2850	41.8
				2880	39.4
				2910	36.5
				2940	34.3
				2970	32.2
				3000	31

## Sheet: Supplementary Figure 5
			E.coli						S. aureus
				Control	SeTe-CuO NPs	SeTe-CuO NPs + L				Control	SeTe-CuO NPs	SeTe-CuO NPs + L
			400	-1.5736e-05	0.00714	0.0132			400	-1.5736e-05	0.00163	0.00734
			401	-1.13614e-05	0.00649	0.01096			401	-1.13614e-05	0.00152	0.00696
			402	-7.11694e-06	0.00583	0.00872			402	-7.11694e-06	0.00142	0.00557
			403	-3.11688e-06	0.00516	0.00648			403	-3.11688e-06	0.0013	0.00519
			404	7.01748e-07	0.00445	0.00524			404	7.01748e-07	0.00119	0.00481
			405	3.76981e-06	0.00371	0.004			405	3.76981e-06	0.00106	0.00342
			406	6.10098e-06	0.00293	0.000755013			406	6.10098e-06	0.000929605	0.00204
			407	7.59566e-06	0.0021	-0.000491121			407	7.59566e-06	0.000782505	0.00165
			408	8.43322e-06	0.00122	-0.00274			408	8.43322e-06	0.000620027	0.000259693
			409	8.5677e-06	0.000293758	-0.00499			409	8.5677e-06	0.00043959	-0.00013114
			410	8.30967e-06	-0.000673741	-0.00725			410	8.30967e-06	0.000238623	-0.00152
			411	8.00248e-06	-0.00167	-0.00951			411	8.00248e-06	1.46221e-05	-0.00292
			412	7.76163e-06	-0.00269	-0.01077			412	7.76163e-06	-0.000234731	-0.00332
			413	7.24265e-06	-0.00371	-0.01304			413	7.24265e-06	-0.000511367	-0.00472
			414	6.42413e-06	-0.00472	-0.01531			414	6.42413e-06	-0.000816518	-0.00613
			415	5.44106e-06	-0.0057	-0.01659			415	5.44106e-06	-0.00115	-0.00654
			416	4.46721e-06	-0.00663	-0.01887			416	4.46721e-06	-0.00151	-0.00795
			417	3.63017e-06	-0.0075	-0.01915			417	3.63017e-06	-0.00189	-0.00937
			418	2.9374e-06	-0.0083	-0.02044			418	2.9374e-06	-0.0023	-0.00979
			419	2.19659e-06	-0.00903	-0.02173			419	2.19659e-06	-0.00271	-0.01122
			420	1.92359e-06	-0.00969	-0.02203			420	1.92359e-06	-0.00312	-0.01165
			421	2.25561e-06	-0.01026	-0.02232			421	2.25561e-06	-0.00352	-0.01209
			422	2.80913e-06	-0.01076	-0.02262			422	2.80913e-06	-0.0039	-0.01253
			423	3.46339e-06	-0.01116	-0.02191			423	3.46339e-06	-0.00426	-0.01297
			424	4.10444e-06	-0.01147	-0.0222			424	4.10444e-06	-0.00458	-0.01341
			425	4.33523e-06	-0.01167	-0.02148			425	4.33523e-06	-0.00486	-0.01386
			426	4.15614e-06	-0.01175	-0.01976			426	4.15614e-06	-0.00509	-0.01431
			427	3.65171e-06	-0.0117	-0.01902			427	3.65171e-06	-0.00526	-0.01375
			428	2.67587e-06	-0.01151	-0.01627			428	2.67587e-06	-0.00537	-0.0132
			429	1.51898e-06	-0.01118	-0.01451			429	1.51898e-06	-0.00541	-0.01264
			430	5.66059e-07	-0.01069	-0.01273			430	5.66059e-07	-0.00538	-0.01208
			431	-9.18721e-08	-0.01004	-0.00892			431	-9.18721e-08	-0.00527	-0.01151
			432	-1.41147e-07	-0.00924	-0.00609			432	-1.41147e-07	-0.00508	-0.00993
			433	3.61285e-07	-0.00828	-0.00323			433	3.61285e-07	-0.0048	-0.00835
			434	1.24298e-06	-0.00718	0.00166			434	1.24298e-06	-0.00443	-0.00675
			435	2.3183e-06	-0.00594	0.00758			435	2.3183e-06	-0.00397	-0.00414
			436	3.34737e-06	-0.00459	0.01055			436	3.34737e-06	-0.00342	-0.00352
			437	3.86262e-06	-0.00311	0.01555			437	3.86262e-06	-0.00275	-0.000873954
			438	3.87808e-06	-0.00152	0.02061			438	3.87808e-06	-0.00197	0.00179
			439	3.52257e-06	0.000177277	0.02371			439	3.52257e-06	-0.00106	0.00347
			440	2.58591e-06	0.002	0.02986			440	2.58591e-06	-2.08105e-05	0.00618
			441	9.55392e-07	0.00396	0.03507			441	9.55392e-07	0.00118	0.00891
			442	-1.04446e-06	0.00608	0.03933			442	-1.04446e-06	0.00255	0.01067
			443	-3.40584e-06	0.0084	0.04565			443	-3.40584e-06	0.00411	0.01446
			444	-6.32991e-06	0.01095	0.05203			444	-6.32991e-06	0.00588	0.01728
			445	-1.02669e-05	0.0138	0.05648			445	-1.02669e-05	0.00788	0.02014
			446	-1.50945e-05	0.01698	0.06398			446	-1.50945e-05	0.01015	0.02403
			447	-2.03966e-05	0.02055	0.07255			447	-2.03966e-05	0.01268	0.02795
			448	-2.58646e-05	0.02459	0.07917			448	-2.58646e-05	0.01552	0.03192
			449	-3.08724e-05	0.02915	0.08886			449	-3.08724e-05	0.01866	0.03692
			450	-3.52599e-05	0.0343	0.10261			450	-3.52599e-05	0.02213	0.04396
			451	-3.83966e-05	0.04011	0.11042			451	-3.83966e-05	0.02593	0.04903
			452	-3.95409e-05	0.0466	0.12829			452	-3.95409e-05	0.03005	0.05815
			453	-3.85578e-05	0.0538	0.14421			453	-3.85578e-05	0.03448	0.0673
			454	-3.5068e-05	0.06169	0.1592			454	-3.5068e-05	0.0392	0.0745
			455	-2.90322e-05	0.07025	0.18624			455	-2.90322e-05	0.04418	0.08772
			456	-2.07983e-05	0.07941	0.20933			456	-2.07983e-05	0.04939	0.10099
			457	-1.06005e-05	0.08909	0.22449			457	-1.06005e-05	0.05478	0.11029
			458	1.54627e-06	0.0992	0.2567			458	1.54627e-06	0.0603	0.12763
			459	1.46001e-05	0.10961	0.28396			459	1.46001e-05	0.06591	0.142
			460	2.79192e-05	0.1202	0.29928			460	2.79192e-05	0.07155	0.15141
			461	4.14937e-05	0.13085	0.32765			461	4.14937e-05	0.07717	0.16786
			462	5.40744e-05	0.14142	0.35808			462	5.40744e-05	0.08272	0.18434
			463	6.4217e-05	0.15177	0.37955			463	6.4217e-05	0.08817	0.19485
			464	7.13921e-05	0.16179	0.40808			464	7.13921e-05	0.09347	0.2104
			465	7.4326e-05	0.17137	0.43466			465	7.4326e-05	0.09862	0.22498
			466	7.26306e-05	0.18046	0.4463			466	7.26306e-05	0.1036	0.23259
			467	6.68613e-05	0.18906	0.46998			467	6.68613e-05	0.10844	0.24624
			468	5.70387e-05	0.19721	0.48771			468	5.70387e-05	0.11315	0.25492
			469	4.25659e-05	0.20498	0.49849			469	4.25659e-05	0.11777	0.26263
			470	2.35219e-05	0.2125	0.51432			470	2.35219e-05	0.12236	0.27238
			471	3.71091e-07	0.2199	0.52919			471	3.71091e-07	0.12699	0.28115
			472	-2.59514e-05	0.22732	0.53912			472	-2.59514e-05	0.13173	0.28596
			473	-5.36584e-05	0.23494	0.55209			473	-5.36584e-05	0.13664	0.2938
			474	-8.15625e-05	0.24294	0.5671			474	-8.15625e-05	0.1418	0.30367
			475	-0.00010858	0.25148	0.58016			475	-0.00010858	0.14727	0.31257
			476	-0.000133442	0.26069	0.59226			476	-0.000133442	0.15306	0.3205
			477	-0.000154741	0.27066	0.61641			477	-0.000154741	0.15918	0.33245
			478	-0.000171478	0.28143	0.6346			478	-0.000171478	0.16559	0.34544
			479	-0.000183238	0.29293	0.65584			479	-0.000183238	0.17222	0.35845
			480	-0.000188123	0.30503	0.68611			480	-0.000188123	0.17893	0.3755
			481	-0.000184425	0.31753	0.71443			481	-0.000184425	0.18559	0.39357
			482	-0.000170229	0.33018	0.73878			482	-0.000170229	0.19204	0.40967
			483	-0.000143044	0.34266	0.77718			483	-0.000143044	0.19812	0.43379
			484	-0.000101588	0.35464	0.81461			484	-0.000101588	0.20372	0.45794
			485	-4.48834e-05	0.36581	0.84108			485	-4.48834e-05	0.20883	0.47712
			486	2.83123e-05	0.37598	0.89459			486	2.83123e-05	0.21345	0.51232
			487	0.000115772	0.38515	0.94814			487	0.000115772	0.21757	0.54955
			488	0.000213761	0.3933	0.97672			488	0.000213761	0.22117	0.56881
			489	0.000320062	0.40044	1.03034			489	0.000320062	0.22424	0.61008
			490	0.00042858	0.40655	1.07399			490	0.00042858	0.22679	0.64639
			491	0.000532872	0.41163	1.11367			491	0.000532872	0.2288	0.67971
			492	0.000629305	0.41567	1.13939			492	0.000629305	0.23027	0.70106
			493	0.000714255	0.41867	1.17614			493	0.000714255	0.23119	0.73643
			494	0.000787731	0.42063	1.21292			494	0.000787731	0.23156	0.77182
			495	0.000849753	0.42155	1.23373			495	0.000849753	0.23137	0.79724
			496	0.000900365	0.42142	1.26357			496	0.000900365	0.23062	0.82967
			497	0.000939636	0.42026	1.29144			497	0.000939636	0.22932	0.85713
			498	0.000967678	0.41807	1.29934			498	0.000967678	0.22746	0.87361
			499	0.000984659	0.41487	1.31926			499	0.000984659	0.22506	0.8931
			500	0.000990805	0.41065	1.32522			500	0.000990805	0.22211	0.90562
			501	0.000986416	0.40544	1.33219			501	0.000986416	0.21862	0.91015
			502	0.000971871	0.39927	1.33219			502	0.000971871	0.21461	0.91071
			503	0.000947642	0.39214	1.33021			503	0.000947642	0.21008	0.90128
			504	0.00091429	0.38409	1.31226			504	0.00091429	0.20505	0.88486
			505	0.000872474	0.37516	1.30532			505	0.000872474	0.19954	0.86747
			506	0.000822947	0.36536	1.25541			506	0.000822947	0.19356	0.81609
			507	0.000766557	0.35475	1.21152			507	0.000766557	0.18713	0.77472
			508	0.00070423	0.34335	1.18064			508	0.00070423	0.18029	0.74637
			509	0.000636962	0.33122	1.10679			509	0.000636962	0.17304	0.69104
			510	0.000565815	0.3184	1.03094			510	0.000565815	0.16541	0.63171
			511	0.0004919	0.30494	0.93912			511	0.0004919	0.15744	0.5694
			512	0.000416371	0.29088	0.88531			512	0.000416371	0.14915	0.53711
			513	0.000340397	0.27629	0.78351			513	0.000340397	0.14057	0.47582
			514	0.000265174	0.2612	0.70372			514	0.000265174	0.13172	0.42254
			515	0.000191904	0.24569	0.64495			515	0.000191904	0.12264	0.39328
			516	0.000121334	0.22981	0.56519			516	0.000121334	0.11337	0.34503
			517	5.78863e-05	0.2136	0.49843			517	5.78863e-05	0.10392	0.30678
			518	3.66017e-06	0.19713	0.46568			518	3.66017e-06	0.09434	0.28654
			519	-4.22482e-05	0.18046	0.39794			519	-4.22482e-05	0.08466	0.24631
			520	-8.07371e-05	0.16364	0.33321			520	-8.07371e-05	0.07491	0.21109
			521	-0.000111014	0.14673	0.28048			521	-0.000111014	0.06522	0.17688
			522	-0.000132237	0.12993	0.24375			522	-0.000132237	0.05575	0.15367
			523	-0.00014633	0.11348	0.19803			523	-0.00014633	0.0467	0.12746
			524	-0.000152154	0.09769	0.15331			524	-0.000152154	0.03821	0.09927
			525	-0.000148902	0.08283	0.12859			525	-0.000148902	0.0304	0.08807
			526	-0.000138897	0.06905	0.10186			526	-0.000138897	0.02335	0.06888
			527	-0.00012395	0.0565	0.07914			527	-0.00012395	0.01711	0.05669
			528	-0.000106039	0.04522	0.06241			528	-0.000106039	0.01169	0.0445
			529	-8.71792e-05	0.03521	0.05168			529	-8.71792e-05	0.00708	0.03832
			530	-6.92667e-05	0.02642	0.03094			530	-6.92667e-05	0.00324	0.02413
			531	-5.27e-05	0.01881	0.0192			531	-5.27e-05	0.000118253	0.01494
			532	-3.75619e-05	0.01232	0.01244			532	-3.75619e-05	-0.00234	0.01075
			533	-2.42997e-05	0.00686	0.00167			533	-2.42997e-05	-0.00421	0.00456
			534	-1.28637e-05	0.00236	-0.00411			534	-1.28637e-05	-0.00556	-0.000642747
			535	-3.21831e-06	-0.00127	-0.00892			535	-3.21831e-06	-0.00647	-0.00485
			536	4.80922e-06	-0.00412	-0.01274			536	4.80922e-06	-0.00702	-0.00707
			537	1.13842e-05	-0.00627	-0.0166			537	1.13842e-05	-0.00728	-0.01031
			538	1.72502e-05	-0.00783	-0.01848			538	1.72502e-05	-0.00732	-0.01156
			539	2.30777e-05	-0.00888	-0.01938			539	2.30777e-05	-0.00718	-0.01282
			540	2.85427e-05	-0.00953	-0.01833			540	2.85427e-05	-0.00692	-0.01211
			541	3.31126e-05	-0.00986	-0.0183			541	3.31126e-05	-0.00659	-0.01241
			542	3.66153e-05	-0.00996	-0.01831			542	3.66153e-05	-0.0062	-0.01274
			543	3.86864e-05	-0.00992	-0.01736			543	3.86864e-05	-0.00578	-0.01208
			544	3.91484e-05	-0.00979	-0.01745			544	3.91484e-05	-0.00536	-0.01145
			545	3.83938e-05	-0.0096	-0.01758			545	3.83938e-05	-0.00494	-0.01185
			546	3.68219e-05	-0.00938	-0.01775			546	3.68219e-05	-0.00454	-0.01227
			547	3.4315e-05	-0.00916	-0.01597			547	3.4315e-05	-0.00417	-0.01072
			548	3.07372e-05	-0.00893	-0.01622			548	3.07372e-05	-0.00382	-0.0112
			549	2.64864e-05	-0.00871	-0.01553			549	2.64864e-05	-0.00351	-0.0117
			550	2.21316e-05	-0.0085	-0.01587			550	2.21316e-05	-0.00324	-0.01123
			551	1.8105e-05	-0.00829	-0.01427			551	1.8105e-05	-0.003	-0.00979
			552	1.44024e-05	-0.0081	-0.01371			552	1.44024e-05	-0.00279	-0.00938
			553	1.12527e-05	-0.00791	-0.01419			553	1.12527e-05	-0.0026	-0.01
			554	8.7639e-06	-0.00772	-0.01272			554	8.7639e-06	-0.00243	-0.00865
			555	6.5244e-06	-0.00751	-0.0113			555	6.5244e-06	-0.00228	-0.00833
			556	4.14889e-06	-0.00727	-0.01192			556	4.14889e-06	-0.00214	-0.00803
			557	1.81135e-06	-0.00699	-0.01158			557	1.81135e-06	-0.002	-0.00877
			558	-1.95255e-07	-0.00666	-0.01029			558	-1.95255e-07	-0.00186	-0.00753
			559	-1.89253e-06	-0.00628	-0.00904			559	-1.89253e-06	-0.00171	-0.00632
			560	-3.07561e-06	-0.00586	-0.00784			560	-3.07561e-06	-0.00155	-0.00614
			561	-3.7952e-06	-0.00541	-0.00768			561	-3.7952e-06	-0.00139	-0.00599
			562	-3.88702e-06	-0.00492	-0.00655			562	-3.88702e-06	-0.00122	-0.00487
			563	-3.54313e-06	-0.00441	-0.00647			563	-3.54313e-06	-0.00104	-0.00477
			564	-2.94494e-06	-0.0039	-0.00543			564	-2.94494e-06	-0.000858717	-0.00369
			565	-1.93825e-06	-0.00338	-0.00542			565	-1.93825e-06	-0.00067678	-0.00364
			566	-7.31537e-07	-0.00287	-0.00345			566	-7.31537e-07	-0.000497938	-0.00262
			567	3.65065e-07	-0.00239	-0.00351			567	3.65065e-07	-0.000325312	-0.00262
			568	1.18224e-06	-0.00194	-0.00261			568	1.18224e-06	-0.00016181	-0.00164
			569	1.9473e-06	-0.00152	-0.00174			569	1.9473e-06	-1.00635e-05	-0.00168
			570	2.57194e-06	-0.00113	-0.000900477			570	2.57194e-06	0.00012777	-0.000740282
			571	2.94746e-06	-0.000775542	-9.04894e-05			571	2.94746e-06	0.000250177	-0.000822349
			572	3.25787e-06	-0.000453564	-0.000308549			572	3.25787e-06	0.000356433	-0.000923287
			573	3.32296e-06	-0.000168382	0.000446744			573	3.32296e-06	0.000446877	0.000957803
			574	2.95077e-06	7.69733e-05	0.00118			574	2.95077e-06	0.000522884	-0.000178174
			575	2.31821e-06	0.000284649	0.000882996			575	2.31821e-06	0.00058651	0.00066968
			576	1.39966e-06	0.000456831	0.00157			576	1.39966e-06	0.000640312	0.000502265
			577	4.22496e-07	0.000600846	0.00223			577	4.22496e-07	0.000686876	0.000320471
			578	-6.47076e-07	0.000724492	0.00187			578	-6.47076e-07	0.000728954	0.00113
			579	-1.61441e-06	0.00084152	0.0025			579	-1.61441e-06	0.000769162	0.000917296
			580	-2.5594e-06	0.000967224	0.0021			580	-2.5594e-06	0.000810133	0.000697672
			581	-3.35535e-06	0.00111	0.0027			581	-3.35535e-06	0.00085425	0.00147
			582	-4.19551e-06	0.00129	0.00327			582	-4.19551e-06	0.000903437	0.00223
			583	-5.14349e-06	0.00149	0.00384			583	-5.14349e-06	0.000958926	0.00198
			584	-5.68839e-06	0.00172	0.00339			584	-5.68839e-06	0.00102	0.00172
			585	-5.29834e-06	0.00199	0.00493			585	-5.29834e-06	0.00109	0.00245
			586	-4.02522e-06	0.00228	0.00546			586	-4.02522e-06	0.00117	0.00318
			587	-2.21576e-06	0.00258	0.00499			587	-2.21576e-06	0.00126	0.0029
			588	-3.21825e-07	0.00289	0.0055			588	-3.21825e-07	0.00135	0.00362
			589	1.22587e-06	0.00319	0.00601			589	1.22587e-06	0.00146	0.00433
			590	2.12768e-06	0.00349	0.00651			590	2.12768e-06	0.00157	0.00404
			591	2.35371e-06	0.00377	0.00601			591	2.35371e-06	0.00169	0.00474
			592	2.3432e-06	0.00404	0.00651			592	2.3432e-06	0.00182	0.00544
			593	2.26998e-06	0.0043	0.007			593	2.26998e-06	0.00196	0.00514
			594	2.32912e-06	0.00456	0.00848			594	2.32912e-06	0.0021	0.00584
			595	2.03012e-06	0.00481	0.00797			595	2.03012e-06	0.00225	0.00554
			596	1.47479e-06	0.00505	0.00846			596	1.47479e-06	0.00241	0.00623
			597	6.7386e-07	0.00528	0.00894			597	6.7386e-07	0.00257	0.00593
			598	-1.10812e-07	0.00551	0.00943			598	-1.10812e-07	0.00274	0.00662
			599	-9.97386e-07	0.00572	0.00891			599	-9.97386e-07	0.00291	0.00632
			600	-2.11715e-06	0.00592	0.00939			600	-2.11715e-06	0.00308	0.00601

## Sheet: Supplementary Figure 6
				Days	Se-Te NPs			SeTe-CuO NPs			SeTe-CuO NPs + L
				0	21.3	19.4	21.8	20.82	19.34	21.61	21.45	20.43	20.7
				3	20.48	18.91	21.23	21.94	19.56	21.92	21.93	21.08	22.41
				6	22.49	20.66	22.55	22.71	21.01	22.95	23.43	21.42	23.23
				9	22.95	21.43	23.01	23.01	21.76	23.23	24.09	22.45	23.57
				12	23.45	22.7	23.88	23.3	21.98	23.56	25	23.24	24.12

## Sheet: Supplementary Figure 7
				Water	100	100	100
				PBS	0.85	0.85	0.85	Se-Te NPs			SeTe-CuO NPs
				25 µg/ml				3.15	3.19	3.14	3.25	3.28	2.91
				50 µg/ml				3.55	3.57	3.65	4.15	4.17	4.26
				100 µg/ml				4.7	4.72	4.81	4.85	5.87	5.94
